# Supplementary material for: Water Uptake as a Crucial Factor on the Properties of Cryogels of Gelatine Cross-Linked by Dextran Dialdehyde
Source: Gels. 2021 Sep 30;7(4):159. doi: 10.3390/gels7040159 (PMC8544549; doi:10.3390/gels7040159)
Supplement: Supplementary file 1 [file gels-07-00159-s001.zip]

Archive with 1 entries (1 files):
- gels-1388826-supplementary.pdf
